# Supplementary material for: A systematic review of associations between non-communicable diseases and socioeconomic status within low- and lower-middle-income countries
Source: J Glob Health. 2018 Jul 25;8(2):020409. doi: 10.7189/jogh.08.020409 (PMC6076564; doi:10.7189/jogh.08.020409)
Supplement: Online Supplementary Document [file jogh-08-020409-s001.zip]

Archive with 8 entries (8 files):
- Appendix_1_Search_Report.xlsx
- Appendix_2_Quality Assessment v4.xls
- Appendix_3_SES Measures.docx
- Appendix_4.1_Cancer_All_Results_v3.pdf
- Appendix_4.2_CVD_All_Resultsv2.pdf
- Appendix_4.3_Diabetes_Full_Resultsv2.pdf
- Appendix_4.4_CRD_All_Resultsv2.pdf
- Appendix_4.5_Multiple_All_Resultsv2.pdf
