# Supplementary material for: A systematic review of associations between non-communicable diseases and socioeconomic status within low- and lower-middle-income countries
Source: J Glob Health. 2018 Jul 25;8(2):020409. doi: 10.7189/jogh.08.020409 (PMC6076564; doi:10.7189/jogh.08.020409)
Supplement: Online Supplementary Document [file jogh-08-020409-s001.zip › Appendix_1_Search_Report.xlsx]

## Sheet: Search Numbers
Database:	Interface:	Coverage:	Date:	Hits:
Dissertations & Theses: Global full-text plus UK and Ireland	Proquest		2015-04-27	0
Embase	OvidSP	1974 to 2015 April 27	2015-04-27	2132
Global Health	OvidSP	1973 to 2015 week 16	2015-04-27	608
Global Health Library: Regional Indexes	Virtual Health Library			214
Ovid MEDLINE(R) In-Process & Other Non-Indexed Citations and Ovid MEDLINE(R)	OvidSP	1946-present	2015-04-27	972
Web of Science Core Collection	Thomson Reuters	1945-present	2015-04-27	126
Total:				4052
Duplicates:				1181
Publication types removed:				788
Final Total:				2083
Types of articles removed:
Editorial, letters, commentary	36
Narrative reviews	168
Conference abstracts	586

## Sheet: Medline
# ▲	Searches	Results
1	cardiovascular diseases/ or heart diseases/ or vascular diseases/ or cerebrovascular diseases/	186811
2	exp Myocardial Ischemia/	363781
3	Heart Failure/	88210
4	exp brain ischemia/ or exp stroke/	133710
5	exp Diabetes Mellitus, Type 2/	90488
6	lung diseases, obstructive/ or exp pulmonary disease, chronic obstructive/	55347
7	exp *Neoplasms/	2311224
8	((cardiovascular or cardio-vascular) adj3 disease*).ti,ab.	114012
9	((cardiovascular or cardio-vascular) adj3 (event* or outcome* or risk*)).ti,ab.	93959
10	((coronary or heart or myocard*) adj3 disease*).ti,ab.	207350
11	((coronary or heart or myocard*) adj3 (event* or outcome* or risk*)).ti,ab.	54297
12	((ischaemic or ischemic or ischaemia or ischemia) adj3 disease*).ti,ab.	36433
13	((ischaemic or ischemic or ischaemia or ischemia) adj3 (event* or outcome* or risk*)).ti,ab.	17482
14	myocardial infarct*.ti,ab.	150918
15	((cerebrovascular or vascular) adj3 disease*).ti,ab.	54465
16	((cerebrovascular or vascular) adj3 (event* or outcome* or risk*)).ti,ab.	19799
17	stroke.ti,ab.	156256
18	heart failure.ti,ab.	113307
19	diabet*.ti.	248624
20	((type 2 or type ii or noninsulin dependent or non insulin dependent or adult onset or maturity onset or obes*) adj2 diabet*).ti,ab.	110312
21	(niddm or t2dm or tiidm).ti,ab.	14773
22	(chronic adj2 (lung or pulmonary)).ti,ab.	48399
23	copd.ti,ab.	27910
24	(neoplas* or cancer* or carcinoma* or tumor* or tumour* or malignan* or leukaemia or leukemia or lymphoma?).ti,ab.	2546801
25	1 or 2 or 3 or 4 or 5 or 6 or 7 or 8 or 9 or 10 or 11 or 12 or 13 or 14 or 15 or 16 or 17 or 18 or 19 or 20 or 21 or 22 or 23 or 24	4382641
26	exp Poverty/	31601
27	Socioeconomic Factors/	118204
28	Income/	22149
29	Gross Domestic Product/	326
30	Economic development/	466
31	"Salaries and Fringe Benefits"/	13454
32	poverty.ti,ab.	16002
33	((socioeconomic or socio-economic or economic) adj2 (factor? or inequalit* or indicator? or status or development)).ti,ab.	47699
34	((household? or house-hold? or family or families) adj3 (income or earning? or wage? or poor or wealth)).ti,ab.	14609
35	(gross domestic product or gross national product or gdp or gnp).ti,ab.	13970
36	(unemploy* or (employment adj2 (status or indicator? or level?))).ti,ab.	16418
37	26 or 27 or 28 or 29 or 30 or 31 or 32 or 33 or 34 or 35 or 36	236525
38	Developing Countries/	63346
39	(Afghanistan or Angola or Armenia or Armenian or Bangladesh or Benin or Bhutan or Bolivia or Burkina Faso or Burkina Fasso or Upper Volta or Burundi or Urundi or Cambodia or Khmer Republic or Kampuchea or Cameroon or Cameroons or Cameron or Camerons or Cape Verde or Central African Republic or Chad or Comoros or Comoro Islands or Comores or Mayotte or Congo or Zaire or Cote d'Ivoire or Ivory Coas…	770728
40	((developing or less* developed or under developed or underdeveloped or low* middle income or low* income or underserved or under served or deprived or poor*) adj (countr* or nation? or state? or population? or world)).ti,ab.	58852
41	((developing or less* developed or under developed or underdeveloped or low* middle income or low* income) adj (economy or economies)).ti,ab.	300
42	(low* adj (gdp or gnp or gross domestic or gross national)).ti,ab.	159
43	(lmic or lami).ti,ab.	398
44	transitional countr*.ti,ab.	115
45	38 or 39 or 40 or 41 or 42 or 43 or 44	835880
46	exp Mortality/	291566
47	Morbidity/	23704
48	Survival Rate/	131031
49	(mortality or survival or death?).ti,ab.	1433322
50	morbidit*.ti,ab.	267822
51	46 or 47 or 48 or 49 or 50	1644777
52	25 and 37 and 45 and 51	946
53	cardiovascular diseases/mo or heart diseases/mo or vascular diseases/mo or cerebrovascular diseases/mo or exp Myocardial Ischemia/mo or Heart Failure/mo or exp brain ischemia/mo or exp stroke/mo or exp Diabetes Mellitus, Type 2/mo or lung diseases, obstructive/mo or exp pulmonary disease, chronic obstructive/mo or exp *Neoplasms/mo	101108
54	53 and 37 and 45	162
55	52 or 54	972

## Sheet: Embase
# ▲	Searches	Results
1	cardiovascular disease/ or heart disease/ or vascular disease/ or cerebrovascular disease/	370143
2	exp ischemic heart disease/ or exp myocardial disease/	678079
3	Heart Failure/	154387
4	cerebrovascular accident/	101197
5	non insulin dependent diabetes mellitus/	155994
6	chronic obstructive lung disease/	78124
7	exp *Neoplasm/	2716252
8	((cardiovascular or cardio-vascular) adj3 disease*).ti,ab.	157891
9	((cardiovascular or cardio-vascular) adj3 (event* or outcome* or risk*)).ti,ab.	139570
10	((coronary or heart or myocard*) adj3 disease*).ti,ab.	283161
11	((coronary or heart or myocard*) adj3 (event* or outcome* or risk*)).ti,ab.	76459
12	((ischaemic or ischemic or ischaemia or ischemia) adj3 disease*).ti,ab.	48605
13	((ischaemic or ischemic or ischaemia or ischemia) adj3 (event* or outcome* or risk*)).ti,ab.	25031
14	myocardial infarct*.ti,ab.	205571
15	((cerebrovascular or vascular) adj3 disease*).ti,ab.	73404
16	((cerebrovascular or vascular) adj3 (event* or outcome* or risk*)).ti,ab.	29683
17	stroke.ti,ab.	230715
18	heart failure.ti,ab.	171145
19	diabet*.ti.	331862
20	((type 2 or type ii or noninsulin dependent or non insulin dependent or adult onset or maturity onset or obes*) adj2 diabet*).ti,ab.	158983
21	(niddm or t2dm or tiidm).ti,ab.	23122
22	(chronic adj2 (lung or pulmonary)).ti,ab.	64073
23	copd.ti,ab.	44791
24	(neoplas* or cancer* or carcinoma* or tumor* or tumour* or malignan* or leukaemia or leukemia or lymphoma?).ti,ab.	3241538
25	1 or 2 or 3 or 4 or 5 or 6 or 7 or 8 or 9 or 10 or 11 or 12 or 13 or 14 or 15 or 16 or 17 or 18 or 19 or 20 or 21 or 22 or 23 or 24	5640583
26	Poverty/	32452
27	socioeconomics/ or economic aspect/	216714
28	Income/ or lowest income group/	60072
29	gross national product/	1538
30	Economic development/	8355
31	salary/	4450
32	poverty.ti,ab.	17818
33	((socioeconomic or socio-economic or economic) adj2 (factor? or inequalit* or indicator? or status or development)).ti,ab.	55948
34	((household? or house-hold? or family or families) adj3 (income or earning? or wage? or poor or wealth)).ti,ab.	17151
35	(gross domestic product or gross national product or gdp or gnp).ti,ab.	14832
36	(unemploy* or (employment adj2 (status or indicator? or level?))).ti,ab.	20508
37	26 or 27 or 28 or 29 or 30 or 31 or 32 or 33 or 34 or 35 or 36	363683
38	Developing Country.sh.	79884
39	(Afghanistan or Angola or Armenia or Armenian or Bangladesh or Benin or Bhutan or Bolivia or Burkina Faso or Burkina Fasso or Upper Volta or Burundi or Urundi or Cambodia or Khmer Republic or Kampuchea or Cameroon or Cameroons or Cameron or Camerons or Cape Verde or Central African Republic or Chad or Comoros or Comoro Islands or Comores or Mayotte or Congo or Zaire or Cote d'Ivoire or Ivory Coas…	897036
40	((developing or less* developed or under developed or underdeveloped or low* middle income or low* income or underserved or under served or deprived or poor*) adj (countr* or nation? or state? or population? or world)).ti,ab.	71570
41	((developing or less* developed or under developed or underdeveloped or low* middle income or low* income) adj (economy or economies)).ti,ab.	367
42	(low* adj (gdp or gnp or gross domestic or gross national)).ti,ab.	208
43	(lmic or lami).ti,ab.	559
44	transitional countr*.ti,ab.	157
45	38 or 39 or 40 or 41 or 42 or 43 or 44	976898
46	mortality/	565609
47	survival/ or survival rate/	380155
48	morbidity/	235010
49	(mortality or survival or death?).ti,ab.	1906703
50	morbidit*.ti,ab.	374780
51	46 or 47 or 48 or 49 or 50	2284456
52	25 and 37 and 45 and 51	2048
53	cardiovascular mortality/ or cancer mortality/	72279
54	37 and 45 and 53	298
55	52 or 54	2132

## Sheet: Global Health
# ▲	Searches	Results
1	cardiovascular diseases/ or heart diseases/ or vascular diseases/ or cerebrovascular disorders/	59134
2	exp cardiomyopathy/	11314
3	stroke/	7521
4	type 2 diabetes/	9956
5	chronic obstructive pulmonary disease.sh.	3542
6	exp Cancer/	91
7	((cardiovascular or cardio-vascular) adj3 disease*).ti,ab.	30100
8	((cardiovascular or cardio-vascular) adj3 (event* or outcome* or risk*)).ti,ab.	21257
9	((coronary or heart or myocard*) adj3 disease*).ti,ab.	25676
10	((coronary or heart or myocard*) adj3 (event* or outcome* or risk*)).ti,ab.	9272
11	((ischaemic or ischemic or ischaemia or ischemia) adj3 disease*).ti,ab.	3762
12	((ischaemic or ischemic or ischaemia or ischemia) adj3 (event* or outcome* or risk*)).ti,ab.	1623
13	myocardial infarct*.ti,ab.	8040
14	((cerebrovascular or vascular) adj3 disease*).ti,ab.	5376
15	((cerebrovascular or vascular) adj3 (event* or outcome* or risk*)).ti,ab.	2196
16	stroke.ti,ab.	11278
17	heart failure.ti,ab.	5439
18	diabet*.ti.	38187
19	((type 2 or type ii or noninsulin dependent or non insulin dependent or adult onset or maturity onset or obes*) adj2 diabet*).ti,ab.	27988
20	(niddm or t2dm or tiidm).ti,ab.	3039
21	(chronic adj2 (lung or pulmonary)).ti,ab.	6161
22	copd.ti,ab.	3161
23	(neoplas* or cancer* or carcinoma* or tumor* or tumour* or malignan* or leukaemia or leukemia or lymphoma?).ti,ab.	192627
24	1 or 2 or 3 or 4 or 5 or 6 or 7 or 8 or 9 or 10 or 11 or 12 or 13 or 14 or 15 or 16 or 17 or 18 or 19 or 20 or 21 or 22 or 23	317339
25	poverty/ or economically disadvantaged/	7230
26	socioeconomics/	7776
27	income/ or household income/ or low income/ or income distribution/ or national income/ or low income groups/	10806
28	wages/	217
29	poverty.ti,ab.	9212
30	((socioeconomic or socio-economic or economic) adj2 (factor? or inequalit* or indicator? or status or development)).ti,ab.	21985
31	((household? or house-hold? or family or families) adj3 (income or earning? or wage? or poor or wealth)).ti,ab.	8517
32	(gross domestic product or gross national product or gdp or gnp).ti,ab.	1818
33	(unemploy* or (employment adj2 (status or indicator? or level?))).ti,ab.	4541
34	25 or 26 or 27 or 28 or 29 or 30 or 31 or 32 or 33	52045
35	exp developing countries/	567044
36	(Afghanistan or Angola or Armenia or Armenian or Bangladesh or Benin or Bhutan or Bolivia or Burkina Faso or Burkina Fasso or Upper Volta or Burundi or Urundi or Cambodia or Khmer Republic or Kampuchea or Cameroon or Cameroons or Cameron or Camerons or Cape Verde or Central African Republic or Chad or Comoros or Comoro Islands or Comores or Mayotte or Congo or Zaire or Cote d'Ivoire or Ivory Coas…	330827
37	((developing or less* developed or under developed or underdeveloped or low* middle income or low* income or underserved or under served or deprived or poor*) adj (countr* or nation? or state? or population? or world)).ti,ab.	32300
38	((developing or less* developed or under developed or underdeveloped or low* middle income or low* income) adj (economy or economies)).ti,ab.	161
39	(low* adj (gdp or gnp or gross domestic or gross national)).ti,ab.	45
40	(lmic or lami).ti,ab.	189
41	transitional countr*.ti,ab.	80
42	35 or 36 or 37 or 38 or 39 or 40 or 41	663685
43	mortality/	65135
44	survival/	22451
45	morbidity/	16053
46	(mortality or survival or death?).ti,ab.	199439
47	morbidit*.ti,ab.	44610
48	43 or 44 or 45 or 46 or 47	222446
49	24 and 34 and 42 and 48	608

## Sheet: GHL
(cardiovascular OR cardio-vascular OR heart OR ischaemia OR ischaemic OR ischemia OR ischemic OR myocardial OR cerebrovascular OR stroke) AND (poverty OR socioeconomic OR income OR "economic development" OR "economic indicators" OR "economic aspect") AND (mortality OR survival OR deaths OR morbidity OR morbidities)	187
(diabetes OR diabetic) AND (poverty OR socioeconomic OR income OR "economic development" OR "economic indicators" OR "economic aspect") AND (mortality OR survival OR deaths OR morbidity OR morbidities)	143
(cancer OR neoplasm OR carcinoma OR leukaemia OR leukemia OR lymphoma) AND (poverty OR socioeconomic OR income OR "economic development" OR "economic indicators" OR "economic aspect") AND (mortality OR survival OR deaths OR morbidity OR morbidities)	192
(copd OR "chronic lung" OR "chronic pulmonary") AND (poverty OR socioeconomic OR income OR "economic development" OR "economic indicators" OR "economic aspect") AND (mortality OR survival OR deaths OR morbidity OR morbidities)	11
	533
Duplicates removed	107
Non-included countries removed	210
Final	214

## Sheet: WoK
Set	Results	Save search history and/or create an alertOpen a saved search history
1	542788	TS= (((cardiovascular or cardio-vascular) NEAR3 disease*)) OR TS= (((cardiovascular or cardio-vascular) NEAR3 (event* or outcome* or risk*))) OR TS= (((coronary or heart or myocard*) NEAR3 disease*)) OR TS= (((coronary or heart or myocard*) NEAR3 (event* or outcome* or risk*))) OR TS= (((ischaemic or ischemic or ischaemia or ischemia) NEAR3 disease*)) OR TS= (((ischaemic or ischemic or ischaemia …
2	301772	TI= (diabet*) OR TS= (((type 2 or type ii or noninsulin dependent or non insulin dependent or adult onset or maturity onset or obes*) NEAR2 diabet*)) OR TS= ((niddm or t2dm or tiidm))
3	30172	TS= ((chronic NEAR2 (lung or pulmonary))) OR TS= (copd)
4	2818207	TS= ((neoplas* or cancer* or carcinoma* or tumor* or tumour* or malignan* or leukaemia or leukemia or lymphoma?))
5	3639433	4 OR 3 OR 2 OR 1
6	134512	TS=(poverty) OR TS=(((socioeconomic or socio-economic or economic) NEAR2 (factor? or inequalit* or indicator? or status or development))) OR TS=(((household? or house-hold? or family or families) NEAR3 (income or earning? or wage? or poor or wealth))) OR TS=((“gross domestic product” or “gross national product” or gdp or gnp)) OR TS=((unemploy* or (employment NEAR2 (status or indicator? or level?…
7	2148506	TS=((Afghanistan or Angola or Armenia or Armenian or Bangladesh or Benin or Bhutan or Bolivia or Burkina Faso or Burkina Fasso or Upper Volta or Burundi or Urundi or Cambodia or Khmer Republic or Kampuchea or Cameroon or Cameroons or Cameron or Camerons or Cape Verde or Central African Republic or Chad or Comoros or Comoro Islands or Comores or Mayotte or Congo or Zaire or Cote d'Ivoire or Ivory …
8	1338061	TS=(mortality OR survival OR death? or morbidit*)
9	126	8 AND 7 AND 6 AND 5

## Sheet: Dissertations
Set	Search
11	(ti(mortality OR survival OR death? OR morbidit*) AND ab(mortality OR survival OR death? OR morbidit*)) AND (ti(((Afghanistan OR Angola OR Armenia OR Armenian OR Bangladesh OR Benin OR Bhutan OR Bolivia OR Burkina Faso OR Burkina Fasso OR Upper Volta OR Burundi OR Urundi OR Cambodia OR Khmer Republic OR Kampuchea OR Cameroon OR Cameroons OR Cameron OR Camerons OR Cape Verde OR Central African Rep…
10	ti(mortality OR survival OR death? OR morbidit*) AND ab(mortality OR survival OR death? OR morbidit*)
9	ti(((Afghanistan or Angola or Armenia or Armenian or Bangladesh or Benin or Bhutan or Bolivia or Burkina Faso or Burkina Fasso or Upper Volta or Burundi or Urundi or Cambodia or Khmer Republic or Kampuchea or Cameroon or Cameroons or Cameron or Camerons or Cape Verde or Central African Republic or Chad or Comoros or Comoro Islands or Comores or Mayotte or Congo or Zaire or Cote d'Ivoire or Ivory …
8	ab((poverty) OR (((socioeconomic or socio-economic or economic) NEAR/2 (factor? or inequalit* or indicator? or status or development))) OR (((household? or house-hold? or family or families) NEAR/3 (income or earning? or wage? or poor or wealth))) OR ((“gross domestic product” or “gross national product” or gdp or gnp)) OR ((unemploy* or (employment NEAR/2 (status or indicator? or level?))))) AND…
7	(ti(((("type 2" OR "type ii" OR "noninsulin dependent" OR "non insulin dependent" OR "adult onset" OR "maturity onset" OR obes*) NEAR/2 diabet*))) OR ti(diabet*) OR ti((niddm OR t2dm OR tiidm))) OR (ab(((chronic NEAR/2 (lung OR pulmonary))) OR (copd)) OR ti(((chronic NEAR/2 (lung OR pulmonary))) OR (copd))) OR (ab(((neoplas* OR cancer* OR carcinoma* OR tumor* OR tumour* OR malignan* OR leukaemia …
6	ab((((cardiovascular OR cardio-vascular) NEAR/3 disease*)) OR (((cardiovascular OR cardio-vascular) NEAR/3 (event* OR outcome* OR risk*))) OR (((coronary OR heart OR myocard*) NEAR/3 disease*)) OR (((coronary OR heart OR myocard*) NEAR/3 (event* OR outcome* OR risk*))) OR (((ischaemic OR ischemic OR ischaemia OR ischemia) NEAR/3 disease*)) OR (((ischaemic OR ischemic OR ischaemia OR ischemia) NEA…
5	ab( ((neoplas* or cancer* or carcinoma* or tumor* or tumour* or malignan* or leukaemia or leukemia or lymphoma?))) OR ti( ((neoplas* or cancer* or carcinoma* or tumor* or tumour* or malignan* or leukaemia or leukemia or lymphoma?)))
4	ab( ((chronic NEAR/2 (lung or pulmonary))) OR (copd)) OR ti( ((chronic NEAR/2 (lung or pulmonary))) OR (copd))
3	ti(((("type 2" OR "type ii" OR "noninsulin dependent" OR "non insulin dependent" OR "adult onset" OR "maturity onset" OR obes*) NEAR/2 diabet*)) ) OR ti(diabet*) OR ti((niddm OR t2dm OR tiidm))
