# Supplementary material for: A systematic review of associations between non-communicable diseases and socioeconomic status within low- and lower-middle-income countries
Source: J Glob Health. 2018 Jul 25;8(2):020409. doi: 10.7189/jogh.08.020409 (PMC6076564; doi:10.7189/jogh.08.020409)
Supplement: Online Supplementary Document [file jogh-08-020409-s001.zip › Appendix_2_Quality Assessment v4.xls]

## Sheet: QA
Appendix 2. Quality Assessment Results
Study	Study Design	Selection				Comparability	Outcome/Exposure			Total score	Quality Category
		1	2	3	4	1	1	2	3 (Cohort only)
	Case-Control	Is Case Definition Adequate?	Representativeness of the Cases	Selection of Controls	Definition of Controls	Comparability of cases and controls on basis of design/analysis	Ascertainment of Exposure	Non-Response Rate			‘high’ (7-8 points), ‘medium’ (5-6 points) or ‘low’ (0-4 points).
	Cohort	Representativeness of the exposed cohort	Selection of the non-exposed cohort	Ascertainment of exposure	Demonstration that outcome of interest was not present at start of study	Comparability of cohorts on the basis of the design or analysis	Assessment of outcome	Was follow-up long enough for outcomes to occur	Adequacy of follow-up of cohorts
author	Cross-sectional	Representativeness of the sample	Sample Size	Non-respondents	Ascertainment of the exposure	Comparability of subjects in different outcome groups (control for confounding)	Assessment of the outcome	Statistical test is appropriate	na	score	quality
Ali et al. (2008)	Cross sectional	1	1	0	1	1	1	1		6	Medium
Aziz et al. (2004)	Cohort	1	1	0	1	1	1	1	1	7	High
Aziz et al. (2008)	Cohort	0	1	1	1	1	1	1		6	Medium
Aziz et al. (2010)	Cohort	1	1	0	1	1	1	1	1	7	High
Bella et al. (1992)	Case control	1	1	1	1	1	0	1	0	6	Medium
Binnendijk et al., (2012)	Cross sectional	1	1	1	1	1	0	1		6	Medium
Bonilla et al., (2010)	Cohort	1	1	1	1	1	1	1	1	8	High
Burkart et al., (2011)	Cross sectional	1	1	0	1	1	1	1		6	Medium
Chandrashekhar et al., (2014)	Cross sectional	1	1	0	0	0	0	1		3	Low
Chankapa et al., (2011)	Cross sectional	1	1	0	1	1	1	1		6	Medium
Chaouki et al., (1998)	Cross sectional	1	1	1	1	1	1	1	1	8	High
Chhabra et al., (2001)	Cross sectional	1	1	0	0	1	1	1		5	Medium
Corsi et al., (2008)	Cross sectional	1	1	1	1	1	0	1		6	Medium
Das et al., (2007)	Cohort	1	1	1	1	1	1	1	0	7	High
Dogra et al., (2012)	Case control	1	1	1	1	1	0	1	0	6	Medium
Dutta et al., (2005)	Cohort	1	1	1	0	1	1	1	0	6	Medium
Engels et al., (2014)	Cross sectional	1	1	0	1	1	1	1		6	Medium
Enkh-Oyun et al., (2013)	Cross sectional	1	1	0	1	1	1	1	0	6	Medium
Fekadu et al., (2010)	Case control	1	0	0	1	1	1	1	0	5	Medium
Gajalakshmi et al., (1997)	Cohort	1	1	0	1	1	1	1	1	7	High
Gavidia et al., (2012)	Cohort	1	1	1	1	1	1	1	1	8	High
Gupta et al., (1994)	Cross sectional	1	1	1	1	1	1	1		7	High
Gupta et al., (2003)	Cross sectional	1	1	1	1	1	0	1		6	Medium
Gupta et al., (2012)	Cohort	1	1	1	1	1	1	1	1	8	High
Hoang et al., (2006)	Cohort	1	1	1	1	1	1	1	1	8	High
Jerliu et al., (2013)	Cross sectional	1	1	1	1	1	0	1		6	Medium
Jordan et al., (2013)	Case control	1	1	1	1	1	0	1	0	6	Medium
Khan et al., (2015)	Cross sectional	0	0	0	1	1	1	1		4	Low
Kinra et al., (2010)	Cross sectional	1	1	0	1	1	1	1		6	Medium
Kisjanto et al., (2005)	Case control	1	0	0	1	1	0	1	0	4	Low
Lan et al., (2013)	Cohort	1	1	1	1	1	1	1	1	8	High
Le Tran et al., (2001)	Cross sectional	1	1	0	0	0	1	1	1	5	Medium
Minh et al., (2003)	Cohort	1	1	1	1	1	1	1	0	7	High
Misganaw et al., (2013)	Cross sectional	1	1	1	1	1	0	1		6	Medium
Miszkurka et al., (2012)	Cross sectional	1	1	1	1	1	0	1		6	Medium
Mostert et al., (2012)	Cohort	1	1	1	1	1	1	1	1	8	High
Pais et all, (1996)	Case control	1	1	1	1	1	1	1	1	8	High
Parkin et al., (2000)	Case control	1	1	1	1	1	1	1	1	8	High
Patil et al., (2014)	Case control	1	1	0	1	1	1	1	1	7	High
Pednekar et al., (2011)	Cohort	1	1	1	1	1	1	1	1	8	High
Ploubidis et al., (2013)	Cross sectional	1	1	1	1	1	1	1		7	High
Rao et al., (2011)	Cross sectional	1	1	0	1	1	0	1		5	Medium
Rastogi et al., (2011)	Case control	1	1	1	1	1	1	1	1	8	High
Reddy et al., (2007)	Cross sectional	0	1	1	1	1	0	1		5	Medium
Rossier et al., (2014)	Cross sectional	1	1	1	1	1	0	1		6	Medium
Safraj et al., (2012)	Cross sectional	1	1	0	1	1	0	1		5	Medium
Samuel et al (2012)	Cross sectional	1	1	1	1	1	1	1		7	High
Sankaranarayanan et al., (1995)	Cohort	1	1	1	1	1	1	1	1	8	High
Sayeed et al., (1997)	Cross sectional	1	1	1	1	1	1	1		7	High
Sharieff et al., (2003)	Cohort	1	1	0	1	1	1	1	0	6	Medium
Singh et al., (1997)	Cross sectional	1	1	1	1	1	1	1		7	High
Singh et al., (2005)	Cross sectional	1	1	1	1	1	0	1		6	Medium
Van Minh et al., (2008)	Cross sectional	1	1	1	1	1	0	1		6	Medium
Xavier et al., (2008)	Cohort	1	1	1	1	1	1	1	1	8	High
Xin et al., (2014)	Cross sectional	1	1	0	1	1	1	1		6	Medium
Yadav Ret al., (2013)	Cohort	1	1	1	1	1	1	1	1	8	High
Zaman et al., (2012)	Cross sectional	1	1	1	1	1	1	1		7	High

## Sheet: Manual_Case_ControlQA
NEWCASTLE - OTTAWA QUALITY ASSESSMENT SCALE
CASE CONTROL STUDIES
Note: A study can be awarded a maximum of one star for each numbered item within the Selection and Exposure categories. A maximum of two stars can be given for Comparability.
Selection
1) Is the case definition adequate?
	a) yes, with independent validation ¯
	b) yes, eg record linkage or based on self reports
	c) no description
2) Representativeness of the cases
	a) consecutive or obviously representative series of cases ¯
	b) potential for selection biases or not stated
3) Selection of Controls
	a) community controls ¯
	b) hospital controls
	c) no description
4) Definition of Controls
	a) no history of disease (endpoint) ¯
	b) no description of source
Comparability
1) Comparability of cases and controls on the basis of the design or analysis
	a) study controls for _______________ (Select the most important factor.) ¯
	b) study controls for any additional factor ¯ (This criteria could be modified to indicate specific control for a second important factor.)
Exposure
1) Ascertainment of exposure
	a) secure record (eg surgical records) ¯
	b) structured interview where blind to case/control status ¯
	c) interview not blinded to case/control status
	d) written self report or medical record only
	e) no description
2) Same method of ascertainment for cases and controls
	a) yes ¯
	b) no
3) Non-Response rate
	a) same rate for both groups ¯
	b) non respondents described
	c) rate different and no designation

## Sheet: Manual_Cohort_QA
NEWCASTLE - OTTAWA QUALITY ASSESSMENT SCALE
		COHORT STUDIES
Note: A study can be awarded a maximum of one star for each numbered item within the Selection and Outcome categories. A maximum of two stars can be given for Comparability
Selection
1) Representativeness of the exposed cohort
	a) truly representative of the average _______________ (describe) in the community ¯
	b) somewhat representative of the average ______________ in the community ¯
	c) selected group of users eg nurses, volunteers
	d) no description of the derivation of the cohort
2) Selection of the non exposed cohort
	a) drawn from the same community as the exposed cohort ¯
	b) drawn from a different source
	c) no description of the derivation of the non exposed cohort
3) Ascertainment of exposure
	a) secure record (eg surgical records) ¯
	b) structured interview ¯
	c) written self report
	d) no description
4) Demonstration that outcome of interest was not present at start of study
	a) yes ¯
	b) no
Comparability
	1) Comparability of cohorts on the basis of the design or analysis
	a) study controls for _____________ (select the most important factor) ¯
	b) study controls for any additional factor ¯ (This criteria could be modified to indicate specific control for a second important factor.)
	Outcome
1) Assessment of outcome
	a) independent blind assessment ¯
	b) record linkage ¯
	c) self report
	d) no description
2) Was follow-up long enough for outcomes to occur
	a) yes (select an adequate follow up period for outcome of interest) ¯
	b) no
3) Adequacy of follow up of cohorts
	a) complete follow up - all subjects accounted for ¯
	b) subjects lost to follow up unlikely to introduce bias - small number lost - > ____ % (select an adequate %) follow up, or description provided of those lost) ¯
	c) follow up rate < ____% (select an adequate %) and no description of those lost
	d) no statement

## Sheet: Manual_Cross_Sectional_QA
Newcastle-Ottawa Scale adapted for cross-sectional studies
Selection: (Maximum 5 stars)
1) Representativeness of the sample:
a) Truly representative of the average in the target population. * (all subjects or random sampling)
b) Somewhat representative of the average in the target population. * (non-random sampling)
c) Selected group of users.
d) No description of the sampling strategy.
2) Sample size:
a) Justified and satisfactory. *
b) Not justified.
3) Non-respondents:
a) Comparability between respondents and non-respondents characteristics is established, and the response rate is satisfactory. *
b) The response rate is unsatisfactory, or the comparability between respondents and non-respondents is unsatisfactory.
c) No description of the response rate or the characteristics of the responders and the non-responders.
4) Ascertainment of the exposure (risk factor):
a) Validated measurement tool. **
b) Non-validated measurement tool, but the tool is available or described.*
c) No description of the measurement tool.
Comparability: (Maximum 2 stars)
1) The subjects in different outcome groups are comparable, based on the study design or analysis. Confounding factors are controlled.
a) The study controls for the most important factor (select one). *
b) The study control for any additional factor. *
Outcome: (Maximum 3 stars)
1) Assessment of the outcome:
a) Independent blind assessment. **
b) Record linkage. **
c) Self report. *
d) No description.
2) Statistical test:
a) The statistical test used to analyze the data is clearly described and appropriate, and the measurement of the association is presented, including confidence intervals and the probability level (p value). *
b) The statistical test is not appropriate, not described or incomplete.
This scale has been adapted from the Newcastle-Ottawa Quality Assessment Scale for cohort studies to perform a quality assessment of cross-sectional studies for the systematic review, “Are Healthcare Workers’ Intentions to Vaccinate Related to their Knowledge, Beliefs and Attitudes? A Systematic Review”.
We have not selected one factor that is the most important for comparability, because the variables are not the same in each study. Thus, the principal factor should be identified for each study.
In their scale, they have specifically assigned one star for self-reported outcomes, because the study measures the intention to vaccinate. Two stars are given to the studies that assess the outcome with independent blind observers or with vaccination records, because these methods measure the practice of vaccination, which is the result of true intention.

## Sheet: Sheet1
Count of quality
quality	Total
High	26
Low	3
Medium	28
Grand Total	57
